# Supplementary material for: Predation scars may influence host susceptibility to pathogens: evaluating the role of corallivores as vectors of coral disease
Source: Sci Rep. 2018 Mar 27;8:5258. doi: 10.1038/s41598-018-23361-y (PMC5869713; doi:10.1038/s41598-018-23361-y)
Supplement: Supplementary file 2 — Field Dataset [file 41598_2018_23361_MOESM2_ESM.csv]

nubbin	reef	disease	block	condition	caging	infection	Status
25	Horseshoe	black band	h4	healthy	caged	No	healthy
26	Horseshoe	black band	h4	healthy	caged	No	healthy
29	Horseshoe	black band	b4	bleached	caged	No	healthy
41	Horseshoe	black band	h6	healthy	caged	No	healthy
42	Horseshoe	black band	h6	healthy	caged	No	healthy
46	Horseshoe	black band	b6	bleached	caged	No	healthy
9	Horseshoe	black band	h2	healthy	caged	BrB	infected
10	Horseshoe	black band	h2	healthy	caged	BrB	infected
13	Horseshoe	black band	b2	bleached	caged	BrB	infected
14	Horseshoe	black band	b2	bleached	caged	BrB	infected
30	Horseshoe	black band	b4	bleached	caged	Both	infected
45	Horseshoe	black band	b6	bleached	caged	SEB	infected
15	Horseshoe	black band	b2	bleached	uncaged	No	healthy
16	Horseshoe	black band	b2	bleached	uncaged	No	healthy
27	Horseshoe	black band	h4	healthy	uncaged	No	healthy
28	Horseshoe	black band	h4	healthy	uncaged	No	healthy
31	Horseshoe	black band	b4	bleached	uncaged	No	healthy
43	Horseshoe	black band	h6	healthy	uncaged	No	healthy
44	Horseshoe	black band	h6	healthy	uncaged	No	healthy
47	Horseshoe	black band	b6	bleached	uncaged	No	healthy
48	Horseshoe	black band	b6	bleached	uncaged	No	healthy
11	Horseshoe	black band	h2	healthy	uncaged	SEB	infected
12	Horseshoe	black band	h2	healthy	uncaged	NA	infected
32	Horseshoe	black band	b4	bleached	uncaged	SEB	infected
2	Horseshoe	brown band	h1	healthy	caged	No	healthy
5	Horseshoe	brown band	b1	bleached	caged	No	healthy
17	Horseshoe	brown band	h3	healthy	caged	No	healthy
18	Horseshoe	brown band	h3	healthy	caged	No	healthy
22	Horseshoe	brown band	b3	bleached	caged	No	healthy
33	Horseshoe	brown band	h5	healthy	caged	No	healthy
38	Horseshoe	brown band	b5	bleached	caged	No	healthy
1	Horseshoe	brown band	h1	healthy	caged	SEB	infected
6	Horseshoe	brown band	b1	bleached	caged	SEB	infected
21	Horseshoe	brown band	b3	bleached	caged	BrB	infected
34	Horseshoe	brown band	h5	healthy	caged	NA	infected
37	Horseshoe	brown band	b5	bleached	caged	SEB	infected
3	Horseshoe	brown band	h1	healthy	uncaged	No	healthy
4	Horseshoe	brown band	h1	healthy	uncaged	No	healthy
8	Horseshoe	brown band	b1	bleached	uncaged	No	healthy
20	Horseshoe	brown band	h3	healthy	uncaged	No	healthy
35	Horseshoe	brown band	h5	healthy	uncaged	No	healthy
36	Horseshoe	brown band	h5	healthy	uncaged	No	healthy
7	Horseshoe	brown band	b1	bleached	uncaged	SEB	infected
19	Horseshoe	brown band	h3	healthy	uncaged	NA	infected
23	Horseshoe	brown band	b3	bleached	uncaged	SEB	infected
24	Horseshoe	brown band	b3	bleached	uncaged	SEB	infected
39	Horseshoe	brown band	b5	bleached	uncaged	SEB	infected
40	Horseshoe	brown band	b5	bleached	uncaged	SEB	infected
62	Palfrey	black band	b2	bleached	caged	No	healthy
73	Palfrey	black band	h4	healthy	caged	No	healthy
74	Palfrey	black band	h4	healthy	caged	No	healthy
57	Palfrey	black band	h2	healthy	caged	SEB	infected
61	Palfrey	black band	b2	bleached	caged	SEB	infected
77	Palfrey	black band	b4	bleached	caged	SEB	infected
78	Palfrey	black band	b4	bleached	caged	SEB	infected
89	Palfrey	black band	h6	healthy	caged	SEB	infected
90	Palfrey	black band	h6	healthy	caged	SEB	infected
93	Palfrey	black band	b6	bleached	caged	SEB	infected
94	Palfrey	black band	b6	bleached	caged	SEB	infected
58	Palfrey	black band	h2	healthy	NA	SEB	infected
60	Palfrey	black band	h2	healthy	NA	Both	infected
76	Palfrey	black band	h4	healthy	uncaged	No	healthy
59	Palfrey	black band	h2	healthy	uncaged	SEB	infected
63	Palfrey	black band	b2	bleached	uncaged	SEB	infected
64	Palfrey	black band	b2	bleached	uncaged	SEB	infected
75	Palfrey	black band	h4	healthy	uncaged	SEB	infected
79	Palfrey	black band	b4	bleached	uncaged	SEB	infected
80	Palfrey	black band	b4	bleached	uncaged	SEB	infected
91	Palfrey	black band	h6	healthy	uncaged	SEB	infected
95	Palfrey	black band	b6	bleached	uncaged	SEB	infected
92	Palfrey	black band	h6	healthy	uncaged	NA	NA
96	Palfrey	black band	b6	bleached	uncaged	NA	NA
49	Palfrey	brown band	h1	healthy	caged	No	healthy
53	Palfrey	brown band	b1	bleached	caged	No	healthy
69	Palfrey	brown band	b3	bleached	caged	No	healthy
85	Palfrey	brown band	b5	bleached	caged	No	healthy
50	Palfrey	brown band	h1	healthy	caged	Both	infected
54	Palfrey	brown band	b1	bleached	caged	BrB	infected
65	Palfrey	brown band	h3	healthy	caged	Both	infected
66	Palfrey	brown band	h3	healthy	caged	Both	infected
70	Palfrey	brown band	b3	bleached	caged	Both	infected
81	Palfrey	brown band	h5	healthy	caged	SEB	infected
82	Palfrey	brown band	h5	healthy	caged	SEB	infected
86	Palfrey	brown band	b5	bleached	caged	BrB	infected
51	Palfrey	brown band	h1	healthy	uncaged	No	healthy
52	Palfrey	brown band	h1	healthy	uncaged	No	healthy
55	Palfrey	brown band	b1	bleached	uncaged	No	healthy
56	Palfrey	brown band	b1	bleached	uncaged	No	healthy
83	Palfrey	brown band	h5	healthy	uncaged	No	healthy
84	Palfrey	brown band	h5	healthy	uncaged	No	healthy
67	Palfrey	brown band	h3	healthy	uncaged	Both	infected
68	Palfrey	brown band	h3	healthy	uncaged	BrB	infected
71	Palfrey	brown band	b3	bleached	uncaged	BrB	infected
72	Palfrey	brown band	b3	bleached	uncaged	SEB	infected
87	Palfrey	brown band	b5	bleached	uncaged	SEB	infected
88	Palfrey	brown band	b5	bleached	uncaged	NA	NA
